# Supplementary material for: Curcumin-Induced Molecular Mechanisms in U-87 MG Glioblastoma Cells: Insights from Global Gene Expression Profiling
Source: Molecules. 2025 May 9;30(10):2108. doi: 10.3390/molecules30102108 (PMC12113757; doi:10.3390/molecules30102108)
Supplement: Supplementary file 1 [file molecules-30-02108-s001.zip]

Archive with 1 entries (1 files):
- molecules-3597100-supplementary.pptx
